# Supplementary material for: A longitudinal study of anti-SARS-CoV-2 antibody seroprevalence in a random sample of the general population in Hiroshima in 2020
Source: Environ Health Prev Med. 2022 Jul 7;27:30. doi: 10.1265/ehpm.22-00016 (PMC9283912; doi:10.1265/ehpm.22-00016)
Supplement: Supplementary file 1 — Additional file 1: Supplementary Table 1. Detailed information on 39 cases positive for anti-SARS-CoV-2 antibody with one or more reagents. [file ehpm-27-030-s001.xlsx]

## Sheet: Sheet1
		Supplementary Table 1. Detailed information on 39 cases positive for anti-SARS-CoV-2 antibody with one or more reagents
					First round (Aug-Sep 2020) N=3,025									Second round (Oct-Nov 2020) N=2,396									Third round (Dec 2020 - Jan 2021) N=2,351									Decision
					SARS-CoV-2 antibody measurement with four reagents				Neutralizing antibodies to SARS-CoV-2		Symptoms in the past 6 months	Recognition of COVID-19 infection history	History of contacting with COVID-19 patients	SARS-CoV-2 antibody measurement with four reagents				Neutralizing antibodies to SARS-CoV-2		Symptoms in the past 6 months	Recognition of COVID-19 infection history	History of contacting with COVID-19 patients	SARS-CoV-2 antibody measurement with four reagents				Neutralizing antibodies to SARS-CoV-2		Symptoms in the past 6 months	Recognition of COVID-19 infection history	History of contacting with COVID-19 patients
		Case	Age, y	Sex	Ortho anti-S Total (IgG, IgM, IgA)*	Ortho anti-S IgG**	Roche anti-N IgG***	Abbott anti-N IgG****	Inhibition rate	Decision				Ortho anti-S Total (IgG, IgM, IgA)*	Ortho anti-S IgG**	Roche anti-N IgG***	Abbott anti-N IgG****	Inhibition rate	Decision				Ortho anti-S Total (IgG, IgM, IgA)*	Ortho anti-S IgG**	Roche anti-N IgG***	Abbott anti-N IgG****	Inhibition rate	Decision
		1	70's	M	＋	＋	＋	＋	82	＋	diarrhea+	None	None	＋	＋	＋	＋	71.2	＋	None	None	None	＋	＋	＋	＋	40.7	＋	None	None	None	Past Infection (asymptomatic), infected before the 1st round survey
		2	60's	M	-	-	-	-			None	None	None	-	-	-	-			None	None	None	＋	＋	＋	＋	98.4	＋	Fever	None	Yes	Past Infection, infected between the 2nd and 3nd round survey
		3	60's	F	Not participated									Not participated									＋	＋	＋	＋	85.4	＋	Fever,cough etc.	Yes	Yes	Past Infection (symptomatic), infected before the 3rd round survey
		4	30's	M	-	-	-	-			None	None	None	-	-	-	-			None	None	None	＋	＋	＋	＋	67.6	＋	Fever, dysosmia etc.	Yes	Yes	Past Infection (symptomatic), infected between the 2nd and 3rd round survey
		5	50's	M	-	-	-	-			None	None	None	-	-	-	-			None	None	None	＋	＋	＋	＋	86.3	＋	Fever, dysosmia etc.	Yes	Yes	Past Infection (symptomatic), infected between the 2nd and 3rd round survey
		6	40's	M	-	-	-	-			None	None	None	-	-	-	-			None	None	None	＋	＋	-	＋	82.2	＋	dysosmia	None	None	Past Infection, infected between the 2nd and 3rd round survey
		7	80's	F	Not participated									＋	＋	-	-	47.4	＋	None	None	None	＋	＋	-	-	47.5	＋	None	None	None	Past Infection (asymptomatic), infected between the 1st and 2rd round survey
		8	50's	M	＋	-	-	-	19.7	-	None	None	None	＋	-	-	-	11.5	-	None	None	None	Not participated									Not infected (False positive of Ortho anti-S Total)
		9	50's	F	-	-	-	-			None	None	None	＋	-	-	-	-4.8	-	None	None	None	-	-	-	-			None	None	None	Not infected (False positive of Ortho anti-S Total)
		10	30's	F	-	-	-	-			None	None	None	＋	-	-	-	1.2	-	None	None	None	＋	-	-	-	15.4	-	Headache	None	None	Not infected (False positive of Ortho anti-S Total)
		11	70's	F	Not participated									＋	-	-	-	-2.4	-	None	None	None	＋	-	-	-	10.9	-	None	None	None	Not infected (False positive of Ortho anti-S Total)
		12	30's	F	-	＋	-	-	21.2	-	Fever	None	None	-	＋	-	-	4	-	None	None	None	-	＋	-	-	21.2	-	None	None	None	Not infected (False positive of Ortho anti-S IgGl)
		13	70's	F	-	＋	-	-	32.8	＋	None	None	None	-	＋	-	-	24	-	None	None	None	-	＋	-	-	25.9	-	None	None	None	Not infected (False positive of Ortho anti-S IgGl)
		14	60's	M	-	＋	-	-	20.8	-	None	None	None	-	＋	-	-	-1.1	-	None	None	None	-	＋	-	-	21.1	-	None	None	None	Not infected (False positive of Ortho anti-S IgGl)
		15	20's	F	-	＋	-	-	27.4	-	None	None	None	-	＋	-	-	-12.2	-	None	None	None	-	＋	-	-	12.7	-	None	None	None	Not infected (False positive of Ortho anti-S IgGl)
		16	50's	M	-	＋	-	-	26.4	-	None	None	None	-	＋	-	-	-17.9	-	None	None	None	-	＋	-	-	2.8	-	None	None	None	Not infected (False positive of Ortho anti-S IgGl)
		17	80's	M	-	＋	-	-	20.5	-	None	None	None	-	＋	-	-	-4.5	-	None	None	None	-	-	-	-			None	None	None	Not infected (False positive of Ortho anti-S IgGl)
		18	40's	M	-	＋	-	-	29.9	-	None	None	None	Not participated									Not participated									Not infected (False positive of Ortho anti-S IgGl)
		19	80's	F	-	-	-	-			None	None	None	-	＋	-	-	9.6	-	None	None	None	-	＋	-	-	19.7	-	Headache, dyspnea	None	None	Not infected (False positive of Ortho anti-S IgGl)
		20	40's	F	Not participated									-	-	-	-			None	None	None	-	＋	-	-	15.5	-	None	None	None	Not infected (False positive of Ortho anti-S IgGl)
		21	40's	M	-	-	＋	-	-13.2	-	None	None	None	Not participated									-	-	＋	-	16.6	-	None	None	None	Not infected (False positive of Roche anti-N IgG)
		22	20's	F	-	-	＋	-	-28.9	-	None	None	None	Not participated									Not participated									Not infected (False positive of Roche anti-N IgG)
		23	40's	F	-	-	＋	-	22.8	-	Headache	None	None	-	-	＋	-	-0.1	-	Headache	None	None	-	-	＋	-	6.2	-	Headache	None	None	Not infected (False positive of Roche anti-N IgG)
		24	80's	F	-	-	-	-			None	None	None	-	-	＋	-	-1.8	-	None	None	None	-	-	＋	-	-0.5	-	None	None	None	Not infected (False positive of Roche anti-N IgG)
		25	60's	M	-	-	-	-			None	None	None	-	-	＋	-	9.5	-	None	None	None	-	-	＋	-	0	-	None	None	Yes	Not infected (False positive of Roche anti-N IgG)
		26	60's	F	-	-	-	-			None	None	None	-	-	＋	-	0.5	-	None	None	None	-	-	＋	-	-2.1	-	Headache	None	None	Not infected (False positive of Roche anti-N IgG)
		27	30's	F	-	-	-	-			None	None	None	-	-	＋	-	7.6	-	None	None	None	-	-	＋	-	8.7	-	None	None	None	Not infected (False positive of Roche anti-N IgG)
		28	20's	M	Not participated									Not participated									-	-	＋	-	1.1	-	None	None	None	Not infected (False positive of Roche anti-N IgG)
		29	50's	M	Not participated									Not participated									-	-	＋	-	1.7	-	None	None	None	Not infected (False positive of Roche anti-N IgG)
		30	70's	F	-	-	-	＋	-1.45166	－	None	None	None	Not participated									-	-	-	＋	9.77814	－	None	None	None	Not infected (False positive of Abbott anti-N IgG)
		31	20's	M	-	-	-	＋	5.45056	－	None	None	None	-	-	-	＋	6.1627	－	None	None	None	-	-	-	＋	7.4774	－	None	None	None	Not infected (False positive of Abbott anti-N IgG)
		32	30's	M	-	-	-	＋	5.77924	－	None	None	None	Not participated									Not participated									Not infected (False positive of Abbott anti-N IgG)
		33	80's	M	-	-	-	＋	-1.28732	－	None	None	None	-	-	-	＋	15.4204	－	None	None	None	-	-	-	＋	15.4204	－	None	None	None	Not infected (False positive of Abbott anti-N IgG)
		34	40's	M	-	-	-	＋	-0.356067	－	Fever	None	None	-	-	-	-			None	None	None	-	-	-	＋	20.5149	－	None	None	None	Not infected (False positive of Abbott anti-N IgG)
		35	50's	F	-	-	-	＋	14.9274	－	None	None	None	Not participated									Not participated									Not infected (False positive of Abbott anti-N IgG)
		36	30's	F	-	-	-	＋	12.1884	－	Headache	None	Yes	Not participated									Not participated									Not infected (False positive of Abbott anti-N IgG)
		37	70's	M	-	-	-	＋	19.4741	－	Fever	None	None	-	-	-	＋	5.6149	－	None	None	None	-	-	-	＋	7.14873	－	None	None	None	Not infected (False positive of Abbott anti-N IgG)
		38	70's	F	-	-	-	-			None	None	None	-	-	-	＋	10.5998	－	None	None	None	-	-	-	-			None	None	None	Not infected (False positive of Abbott anti-N IgG)
		39	40's	F	Not participated									Not participated									-	-	-	＋	24.0208	－	None	None	Yes	Not infected (False positive of Abbott anti-N IgG)
